# Supplementary material for: Myotonia Congenita-Associated Mutations in Chloride Channel-1 Affect Zebrafish Body Wave Swimming Kinematics
Source: PLoS One. 2014 Aug 1;9(8):e103445. doi: 10.1371/journal.pone.0103445 (PMC4118878; doi:10.1371/journal.pone.0103445)
Supplement: Information S1 — Matlab implementation of video analytics system for zebrafish. The system is fully described in the Material and Methods. The system is implemented in Matlab 2008b and Win7. There is no guarantee it will run on other operating systems or Matlab versions. Basic usage instructions: 1. Start Matlab 2. Load a video file (for example S8). 3. Use ‘S9.m’ to obtain various parameters of the zebrafish motion in the video. (M) [file pone.0103445.s009.m]

function demo

% This is an implementation of our video analytics system for zebrafish.  The system is fully described in
% [1]. The system is implemented in Matlab 2008b and Win7. There is no guarantee it will run on other 
% operating systems or Matlab versions.
% 
% [1] Wei Cheng, Jing Tian, Jean-Marc Burgunder, Walter Hunziker, How-Lung Eng, "Myotonia 
% congenita-associated mutations in chloride channel-1 affect zebrafish body wave swimming kinematics,"
% submitted to PlosOne.

clear all; close all; clc;

% Step 1. Calculate a background image of the full video file. The
% background image is defined as the median frame of all frames in this
% video file. That means, the intensity value of each pixel of the
% background image is determined as the median value of all intensities
% values of this pixel location of all frames.

% Set the input video file
input_video_file_name = 'example.avi';    
file_id = mmreader(input_video_file_name);

% Get the background image
for i = 1:file_id.NumberOfFrames   
    img = read(file_id, i);
    img = rgb2gray(img);
    if i == 1
        V = zeros(size(img,1), size(img,2), file_id.NumberOfFrames);
    end  
    V(:,:,i) = img;
end
background_mask = median(V,3);

% Step 2.Obtain the body contour of the fish. Each frame is compared with
% the background image obtained in Step 1. Then, the largest connected
% component is selected as the fish body.

% Parameters
Hpsf = fspecial('average',3);
segment_size_min = 200;     % minimum size of fish body
segment_size_max = 2000;    % maximum size of fish body
NUMBER_FISH = 1;            % number of fishes to detect
THRE = 40;                  % threshold to detect fish body in image
background_mask = imfilter(background_mask,Hpsf,'symmetric');

% ROI can be either manually defined or be set as full image.
ROI_row_min = 11;
ROI_row_max = size(background_mask,1)-10;
ROI_col_min = 11;
ROI_col_max = size(background_mask,2)-10;

% Frame index must be manually defined.
% The example.avi contains 2 body waving cycles:
% Frame1:Frame30 and Frame31:Frame60.
% To test the first body waving cycle
frame_start = 1;
frame_end = 30;

% To test the second body waving cycle
% frame_start = 31;
% frame_end = 60;

fish_ctrpts_x = []; % coordinates of fish body centerline
fish_ctrpts_y = []; % coordinates of fish body centerline
fish_centroid = []; % coordinates of fish body centroid
number_points = 20; % number of control points along the fish body

for frame_index = frame_start:frame_end   
    temp = read(file_id,frame_index);
    img_in = double(rgb2gray(temp));      
    img_in = imfilter(img_in,Hpsf,'symmetric');
    
    % Get the fish body binary mask
    fish_mask = func_gen_mask(img_in, background_mask, THRE, Hpsf,segment_size_min, segment_size_max,...
        ROI_row_min,ROI_row_max,ROI_col_min,ROI_col_max,NUMBER_FISH);

    sss  = regionprops(fish_mask, 'extrema');
    % Assume the top is fish tail and the bottom is fish head
    xStartEnd(1) = sss.Extrema(1,1);
    xStartEnd(2) = sss.Extrema(5,1);
    yStartEnd(1) = sss.Extrema(1,2);
    yStartEnd(2) = sss.Extrema(5,2);
    
%     If fish tail is at the bottom of the image, and the fish head is at the top
%     xStartEnd(1) = sss.Extrema(5,1);
%     xStartEnd(2) = sss.Extrema(1,1);
%     yStartEnd(1) = sss.Extrema(5,2);
%     yStartEnd(2) = sss.Extrema(1,2);
    
    fish_centerline = func_extract_fish_body_centerline(fish_mask,xStartEnd,yStartEnd,number_points);

    sss = regionprops(fish_mask, 'Centroid');
    if (isempty(fish_centroid))
        fish_ctrpts_x = (interp1(linspace(1,number_points,length(fish_centerline)),fish_centerline(:,1),1:number_points));
        fish_ctrpts_y = (interp1(linspace(1,number_points,length(fish_centerline)),fish_centerline(:,2),1:number_points));
        fish_centroid = sss.Centroid;
    else
        fish_ctrpts_x = vertcat(fish_ctrpts_x, (interp1(linspace(1,number_points,length(fish_centerline)),fish_centerline(:,1),1:number_points)));
        fish_ctrpts_y = vertcat(fish_ctrpts_y, (interp1(linspace(1,number_points,length(fish_centerline)),fish_centerline(:,2),1:number_points)));
        fish_centroid = vertcat(fish_centroid, sss.Centroid);
    end
    fish_ctrpts_y = size(img_in,1)-fish_ctrpts_y;
    
% Display the detected fish body, contour, centerline, and centroid
% Uncomment this part if you need display.
%     figure(1);
%     img_in = read(file_id,frame_index);
%     img_in = double(rgb2gray(img_in));      
%     img_in = imfilter(img_in,Hpsf,'symmetric'); 
%     imshow(img_in,[]); hold on;
%     contour(fish_mask,[0 0],'b','linewidth',2); hold on;
%     plot(fish_centerline(:,1),size(img_in,1)-fish_centerline(:,2),'r','linewidth',2); hold on;
%     plot(fish_centroid(end,1),fish_centroid(end,2),'Marker','x','MarkerFaceColor',[0 1 0],'MarkerEdgeColor',[0 1 0],'MarkerSize',15);
%     title(['Frame ' num2str(frame_index)]);  
end

% Step 4. Given the centerline of fish body, the curvature, tail offset, and
% swim distance can be measured as described in paper.
% Calculate the fish body length
fish_ctrpts_x_diff = padarray(diff(fish_ctrpts_x,1,2),[0 1],'replicate','pre');
fish_ctrpts_y_diff = padarray(diff(fish_ctrpts_y,1,2),[0 1],'replicate','pre');
fish_body_length = sum(sqrt(fish_ctrpts_x_diff.^2+fish_ctrpts_y_diff.^2),2);

% Calculate the fish tail offset
fish_tail_offset = sqrt((fish_ctrpts_x(:,1)-fish_centroid(:,1)).^2+(fish_ctrpts_y(:,1)-fish_centroid(:,2)).^2);
fish_tail_offset = fish_tail_offset./fish_body_length;

% Calculate the fish body curvature
Ix = padarray(diff(fish_ctrpts_x,1,2),[0 1],'replicate','pre');
Iy = padarray(diff(fish_ctrpts_y,1,2),[0 1],'replicate','pre');
Ixx = padarray(diff(fish_ctrpts_x,1,2),[0 1],'replicate','pre') + padarray(diff(fish_ctrpts_x,1,2),[0 1],'replicate','post');
Iyy = padarray(diff(fish_ctrpts_y,1,2),[0 1],'replicate','pre') + padarray(diff(fish_ctrpts_y,1,2),[0 1],'replicate','post');
fish_cur = -(Ixx + Iyy) ./ (Ix.^2+Iy.^2) + (Ix+Iy) .* (Ixx.*Ix + Iyy.*Iy) ./ ((Ix.^2+Iy.^2).^(3/2));
fish_cur = fish_cur./2./pi.*360;

% Calculate the fish swim distance
fish_centroid_diff = padarray(diff(fish_centroid,1,1),[1 0],'replicate','pre');
fish_centroid_distance = sqrt(fish_centroid_diff(:,1).^2+fish_centroid_diff(:,2).^2);
fish_distance = sum(fish_centroid_distance);

% Display the measurements
fprintf('The largest curvature is %.2f (degree),\n',max(fish_cur(:)));
fprintf('The smallest tail offset is %.2f,\n',min(fish_tail_offset));
fprintf('The swim distance is %.2f (pixels).\n',fish_distance);

%--------------------------------------------------------------------------
%---------------------------------Inner Function --------------------------
%--------------------------------------------------------------------------
% To get the fish body mask
function fish_mask = func_gen_mask(img_in, background_mask, THRE, Hpsf, ...
    segment_size_min, segment_size_max,ROI_row_min,ROI_row_max,ROI_col_min,ROI_col_max,NUMBER_FISH)

temp = abs(img_in - background_mask)>THRE;
temp = imfilter(temp,Hpsf,'symmetric');
mask = zeros(size(img_in));
mask(ROI_row_min:ROI_row_max,ROI_col_min:ROI_col_max) = 1;
temp = temp.*mask;
temp = bwmorph(temp,'close',Inf);
    
[object_label_map, object_label_num] = bwlabel(temp,4);

object_label_size = zeros(1,object_label_num);
for i=1:object_label_num
    object_label_size(i) = sum(sum(object_label_map==i));
end

[object_label_size_sort,object_label_size_rank] = sort(object_label_size, 'descend');
fish_mask = zeros(size(img_in));
number_fish_found = 0;
for i=1:object_label_num       
    if (sum(sum(object_label_map==object_label_size_rank(i)))>=segment_size_min) && (sum(sum(object_label_map==object_label_size_rank(i)))<=segment_size_max)
        fish_mask(object_label_map==object_label_size_rank(i))=1;
        number_fish_found = number_fish_found + 1;
    end
    if number_fish_found == NUMBER_FISH
        break;
    end
end    

%--------------------------------------------------------------------------
%---------------------------------Inner Function --------------------------
%--------------------------------------------------------------------------
% To get the fish body centerline given the fish body binary mask
function fish_centerline = func_extract_fish_body_centerline(img,xStartEnd,yStartEnd,number_points)
img = double(img);
B = bwboundaries(img);
bndy2rid = [];
bndy2keep = setdiff(1:length(B),bndy2rid);
B = B(bndy2keep);
m=1;
boundary = B{m};

% Smooth the boundary
filter_order = 4;
cutoff_Freq = 2*1/length(boundary)*20;
[b a] = butter( filter_order, cutoff_Freq);
boundary_extend(1:length(boundary),:)=boundary(1:length(boundary),:);
boundary_extend(length(boundary)+1:2*length(boundary),:)=boundary(1:length(boundary),:);
boundary_extend(2*length(boundary)+1:3*length(boundary),:)=boundary(1:length(boundary),:);
boundary_extend=filtfilt( b, a, boundary_extend);
boundary_smooth(1:length(boundary),:)=boundary_extend(length(boundary)+1:2*length(boundary),:);

% Split the boundary into two
pts_start = 1;
bestDist = size(img,1)^2+size(img,2)^2;
for i=1:size(boundary_smooth,1)
    if ((boundary_smooth(i,1)-yStartEnd(1))^2+(boundary_smooth(i,2)-xStartEnd(1))^2)<bestDist
        pts_start = i;
        bestDist = ((boundary_smooth(i,1)-yStartEnd(1))^2+(boundary_smooth(i,2)-xStartEnd(1))^2);
    end
end
pts_end = size(boundary_smooth,1);
bestDist = size(img,1)^2+size(img,2)^2;
for i=1:size(boundary_smooth,1)
    if ((boundary_smooth(i,1)-yStartEnd(2))^2+(boundary_smooth(i,2)-xStartEnd(2))^2)<bestDist
        pts_end = i;
        bestDist = ((boundary_smooth(i,1)-yStartEnd(2))^2+(boundary_smooth(i,2)-xStartEnd(2))^2);
    end
end

if pts_start<pts_end
    fish_boundary1(1:(pts_end-pts_start)+1,:) = boundary_smooth(pts_start:pts_end,:);
    fish_boundary2(1:pts_start,:)=boundary_smooth(pts_start:-1:1,:);
    fish_boundary2(pts_start+1:pts_start+1+length(boundary_smooth)-pts_end,:)=boundary_smooth(length(boundary_smooth):-1:pts_end,:);
else
    fish_boundary2(1:(pts_start-pts_end)+1,:)=boundary_smooth(pts_start:-1:pts_end,:);
    fish_boundary1(1:length(boundary_smooth)-pts_start+1,:)=boundary_smooth(pts_start:end,:);
    fish_boundary1(length(boundary_smooth)-pts_start+2:length(boundary_smooth)-pts_start+1+pts_end,:)=boundary_smooth(1:pts_end,:);
end
fish_boundary1 = [fish_boundary1(:,2) size(img,1)-fish_boundary1(:,1)];
fish_boundary2 = [fish_boundary2(:,2) size(img,1)-fish_boundary2(:,1)];
fish_boundary1 = flipud(fish_boundary1);
fish_boundary2 = flipud(fish_boundary2);

radpts1 = fish_boundary1;
radpts2 = fish_boundary2;

% Iteratively to merge two boundaries
bestDist = 1e10;
thre = 1e-2;
while bestDist > thre
    DD = zeros(size(radpts1,1),size(radpts2,1));
    for i = 1:size(radpts1,1)
        DD(i,:) = sum((repmat(radpts1(i,:),size(radpts2,1),1) - radpts2).^2,2)';
    end

    [dist1,nuidx] = min(DD,[],2);
    [dist2,nnuidx] = min(DD,[],1);
    ctrpts1 = (radpts1 + radpts2(nuidx,:))./2;
    dd = sqrt(sum(diff(ctrpts1,1,1).^2,2));
    ctrpts1(dd < 0.5,:) = [];

    ctrpts2 = (radpts1(nnuidx,:) + radpts2)./2;
    dd = sqrt(sum(diff(ctrpts2,1,1).^2,2));
    ctrpts2(dd < 0.5,:) = [];

    bestDist = sqrt(mean([dist1 ; dist2']));
    radpts1 = ctrpts1;
    radpts2 = ctrpts2;
end

% Use the average of two boundaries as the fish body centerline
if (length(ctrpts1)>number_points)
    ctrpts1 = interp1(1:length(ctrpts1),ctrpts1,linspace(1,length(ctrpts1),number_points));
else
    ctrpts1 = [];
end
if (length(ctrpts2)>number_points)
    ctrpts2 = interp1(1:length(ctrpts2),ctrpts2,linspace(1,length(ctrpts2),number_points));
else
    ctrpts2 = [];
end
fish_centerline = (ctrpts1 + ctrpts2)/2;
